# Supplementary material for: Medication-Related Hospital Admissions and Emergency Department Visits in Older People with Diabetes: A Systematic Review
Source: J Clin Med. 2024 Jan 17;13(2):530. doi: 10.3390/jcm13020530 (PMC10817070; doi:10.3390/jcm13020530)
Supplement: Supplementary file 1 [file jcm-13-00530-s001.zip]

Archive with 1 entries (1 files):
- jcm-2792778-supplementary.pdf
